# Supplementary material for: Circadian Light Hygiene Is Associated with Anemia Markers in Young Adults
Source: Biology (Basel). 2025 Nov 23;14(12):1649. doi: 10.3390/biology14121649 (PMC12729606; doi:10.3390/biology14121649)
Supplement: Supplementary file 1 [file biology-14-01649-s001.zip]

Archive with 1 entries (1 files):
- biology-3960631-supplementary.pdf
